# Supplementary material for: Establishment of a Halophilic Bloom in a Sterile and Isolated Hypersaline Mesocosm
Source: Microorganisms. 2023 Nov 29;11(12):2886. doi: 10.3390/microorganisms11122886 (PMC10745797; doi:10.3390/microorganisms11122886)
Supplement: Supplementary file 1 [file microorganisms-11-02886-s001.zip]

Archive with 6 entries (6 files):
- Table_S1.xlsx
- __MACOSX/._Table_S1.xlsx
- Table_S2.xlsx
- __MACOSX/._Table_S2.xlsx
- Table_S3.csv
- __MACOSX/._Table_S3.csv
