# Supplementary material for: Establishment of a Halophilic Bloom in a Sterile and Isolated Hypersaline Mesocosm
Source: Microorganisms. 2023 Nov 29;11(12):2886. doi: 10.3390/microorganisms11122886 (PMC10745797; doi:10.3390/microorganisms11122886)
Supplement: Supplementary file 1 [file microorganisms-11-02886-s001.zip › Table_S1.xlsx]

## Sheet: Sheet1
Sample Name	Date Collected
Sample 3	2019-06-05	2520000000
Sample 4	2019-06-06	4344000000
Sample 5	2019-06-07	5148000000
Sample 6	2019-06-07	5148000000
Sample 7	2019-06-10	5454000000
Sample 9	2019-06-10	5454000000
Sample 10	2019-06-14	ND
Sample 11	2019-06-17	4.134e+09
Sample 12A	2019-06-18	3768000000
Sample 13A	2019-06-19	3240000000
Sample 14A	2019-06-21	1.968e+09
Sample 15A	2019-06-24	1380000000
Sample 16A	2019-06-26	1884000000
Sample 17A	2019-06-27	384000000
Sample 18A	2019-07-03	672000000
Sample 19A	2019-07-08	812000000
Sample 20A	2019-07-10	732000000
Sample 21A	2019-07-12	4.92e+08
Sample 22A	2019-07-15	720000000
Sample 23A	2019-07-17	660000000
Sample 24A	2019-07-19	ND
Sample 25A	2019-07-22	1200000000
Sample 26A	2019-07-25	1500000000
Sample 27A	2019-07-26	1620000000
Sample 28A	2019-07-30	2700000000
Sample 29A	2019-07-31	2688000000
Sample 30A	2019-08-05	1320000000
Sample 31A	2019-08-07	1908000000
Sample 32A	2019-08-30	2608020000
Sample 33A	2019-09-09	2409000000
Sample 34A	2019-09-13	2430000000
