# Supplementary material for: Establishment of a Halophilic Bloom in a Sterile and Isolated Hypersaline Mesocosm
Source: Microorganisms. 2023 Nov 29;11(12):2886. doi: 10.3390/microorganisms11122886 (PMC10745797; doi:10.3390/microorganisms11122886)
Supplement: Supplementary file 1 [file microorganisms-11-02886-s001.zip › Table_S2.xlsx]

## Sheet: Sheet1
	Total Reads	Observed Haloarcula	Expected Haloarcula (assuming one population)			Total Reads	Observed Haloarcula	Expected Haloarcula
GSL 100m	49659	39	24.9663		Water Column	205579	61	103
GSL 200m	68240	7	34.308		Aerosol	1281	43	1
GSL 300m	87680	15	44.0816
GSL Aerosol	1281	43	0.64403			Fisher's Exact Test	<.01
