# Supplementary material for: Establishment of a Halophilic Bloom in a Sterile and Isolated Hypersaline Mesocosm
Source: Microorganisms. 2023 Nov 29;11(12):2886. doi: 10.3390/microorganisms11122886 (PMC10745797; doi:10.3390/microorganisms11122886)
Supplement: Supplementary file 1 [file microorganisms-11-02886-s001.zip › Table_S3.csv]

index	d__Archaea; p__Halobacterota; c__Halobacteria; o__Halobacterales	d__Archaea; p__Halobacterota; c__Halobacteria; o__Halobacterales	d__Archaea; p__Halobacterota; c__Halobacteria; o__Halobacterales	d__Archaea; p__Halobacterota; c__Halobacteria; o__Halobacterales	d__Archaea; p__Halobacterota; c__Halobacteria; o__Halobacterales	d__Archaea; p__Halobacterota; c__Halobacteria; o__Halobacterales; f__Halobacterales; g__Halobacterales; s__uncultured_Halobacteria	d__Archaea; p__Halobacterota; c__Halobacteria; o__Halobacterales; f__Halobacterales; g__Halobacterales; s__uncultured_Halobacteria	d__Archaea; p__Halobacterota; c__Halobacteria; o__Halobacterales; f__Halobacterales; g__uncultured	d__Archaea; p__Halobacterota; c__Halobacteria; o__Halobacterales; f__Halobacterales; g__uncultured; Ambiguous_taxa	d__Archaea; p__Halobacterota; c__Halobacteria; o__Halobacterales; f__Halobacterales; g__uncultured; Ambiguous_taxa	d__Archaea; p__Halobacterota; c__Halobacteria; o__Halobacterales; f__Halobacterales; g__uncultured; s__uncultured_archaeon	d__Archaea; p__Halobacterota; c__Halobacteria; o__Halobacterales; f__Halobacterales; g__uncultured; s__uncultured_archaeon	d__Archaea; p__Halobacterota; c__Halobacteria; o__Halobacterales; f__Halobacterales; g__uncultured; s__uncultured_archaeon	d__Archaea; p__Halobacterota; c__Halobacteria; o__Halobacterales; f__Halobacterales; g__uncultured; s__uncultured_haloarchaeon	d__Archaea; p__Halobacterota; c__Halobacteria; o__Halobacterales; f__Halococcaceae; g__Halococcus	d__Archaea; p__Halobacterota; c__Halobacteria; o__Halobacterales; f__Haloferacaceae	d__Archaea; p__Halobacterota; c__Halobacteria; o__Halobacterales; f__Haloferacaceae	d__Archaea; p__Halobacterota; c__Halobacteria; o__Halobacterales; f__Haloferacaceae; g__A07HB70; s__uncultured_archaeon	d__Archaea; p__Halobacterota; c__Halobacteria; o__Halobacterales; f__Haloferacaceae; g__A07HB70; s__uncultured_Halobacteria	d__Archaea; p__Halobacterota; c__Halobacteria; o__Halobacterales; f__Haloferacaceae; g__A07HB70; s__uncultured_Halobacteria	d__Archaea; p__Halobacterota; c__Halobacteria; o__Halobacterales; f__Haloferacaceae; g__Haloarchaeobius	d__Archaea; p__Halobacterota; c__Halobacteria; o__Halobacterales; f__Haloferacaceae; g__Haloarchaeobius; s__Halobacterium_sp.	d__Archaea; p__Halobacterota; c__Halobacteria; o__Halobacterales; f__Haloferacaceae; g__Halobellus	d__Archaea; p__Halobacterota; c__Halobacteria; o__Halobacterales; f__Haloferacaceae; g__Halobellus	d__Archaea; p__Halobacterota; c__Halobacteria; o__Halobacterales; f__Haloferacaceae; g__Halobellus	d__Archaea; p__Halobacterota; c__Halobacteria; o__Halobacterales; f__Haloferacaceae; g__Halobellus	d__Archaea; p__Halobacterota; c__Halobacteria; o__Halobacterales; f__Haloferacaceae; g__Halobellus	d__Archaea; p__Halobacterota; c__Halobacteria; o__Halobacterales; f__Haloferacaceae; g__Halobellus; Ambiguous_taxa	d__Archaea; p__Halobacterota; c__Halobacteria; o__Halobacterales; f__Haloferacaceae; g__Halobellus; Ambiguous_taxa	d__Archaea; p__Halobacterota; c__Halobacteria; o__Halobacterales; f__Haloferacaceae; g__Halobellus; Ambiguous_taxa	d__Archaea; p__Halobacterota; c__Halobacteria; o__Halobacterales; f__Haloferacaceae; g__Halobellus; Ambiguous_taxa	d__Archaea; p__Halobacterota; c__Halobacteria; o__Halobacterales; f__Haloferacaceae; g__Halobellus; Ambiguous_taxa	d__Archaea; p__Halobacterota; c__Halobacteria; o__Halobacterales; f__Haloferacaceae; g__Halobellus; s__uncultured_haloarchaeon	d__Archaea; p__Halobacterota; c__Halobacteria; o__Halobacterales; f__Haloferacaceae; g__Halobellus; s__uncultured_haloarchaeon	d__Archaea; p__Halobacterota; c__Halobacteria; o__Halobacterales; f__Haloferacaceae; g__Halobellus; s__uncultured_haloarchaeon	d__Archaea; p__Halobacterota; c__Halobacteria; o__Halobacterales; f__Haloferacaceae; g__Halobellus; s__uncultured_haloarchaeon	d__Archaea; p__Halobacterota; c__Halobacteria; o__Halobacterales; f__Haloferacaceae; g__Haloferax	d__Archaea; p__Halobacterota; c__Halobacteria; o__Halobacterales; f__Haloferacaceae; g__Halohasta	d__Archaea; p__Halobacterota; c__Halobacteria; o__Halobacterales; f__Haloferacaceae; g__Halohasta; s__uncultured_Halobacteria	d__Archaea; p__Halobacterota; c__Halobacteria; o__Halobacterales; f__Haloferacaceae; g__Halolamina	d__Archaea; p__Halobacterota; c__Halobacteria; o__Halobacterales; f__Haloferacaceae; g__Halolamina; s__uncultured_archaeon	d__Archaea; p__Halobacterota; c__Halobacteria; o__Halobacterales; f__Haloferacaceae; g__Halonotius	d__Archaea; p__Halobacterota; c__Halobacteria; o__Halobacterales; f__Haloferacaceae; g__Halonotius	d__Archaea; p__Halobacterota; c__Halobacteria; o__Halobacterales; f__Haloferacaceae; g__Halonotius	d__Archaea; p__Halobacterota; c__Halobacteria; o__Halobacterales; f__Haloferacaceae; g__Halonotius	d__Archaea; p__Halobacterota; c__Halobacteria; o__Halobacterales; f__Haloferacaceae; g__Halonotius	d__Archaea; p__Halobacterota; c__Halobacteria; o__Halobacterales; f__Haloferacaceae; g__Halonotius	d__Archaea; p__Halobacterota; c__Halobacteria; o__Halobacterales; f__Haloferacaceae; g__Halonotius; s__uncultured_archaeon	d__Archaea; p__Halobacterota; c__Halobacteria; o__Halobacterales; f__Haloferacaceae; g__Halonotius; s__uncultured_archaeon
Bonneville Salt Flats Aerosol Sample	0	0	0	0	0	0	0	0	0	0	0	0	0	0	0	0	0	0	0	0	0	0	0	0	0	0	0	0	0	0	0	0	0	0	0	0	0	0	0	0	0	2	0	0	0	0	0	0	0
GSL Aerosol	9	0	0	0	0	0	0	18	35	0	0	0	0	0	1	2	0	8	5	0	0	0	13	3	0	0	0	6	3	0	0	0	2	2	0	0	0	46	0	0	0	230	6	0	0	0	0	13	0
GSL 100m	1763	8	2	0	0	143	115	254	2967	83	106	39	0	6	204	49	0	620	406	55	0	0	839	227	22	5	0	127	130	67	41	33	38	89	138	9	0	0	6	0	0	18683	171	5	3	0	0	1035	13
GSL 200m	1377	12	5	18	0	120	99	521	3024	42	36	31	4	6	279	95	0	775	334	48	0	0	1032	230	20	6	0	106	311	125	30	20	41	154	216	19	0	0	0	0	0	23614	285	12	13	10	0	2355	0
GSL 300m	3126	11	8	0	0	201	118	489	4485	197	62	72	6	7	425	80	0	1090	583	61	0	0	1354	479	16	0	0	175	169	162	0	77	64	109	177	23	0	0	0	0	0	26768	299	9	17	3	0	2054	21
PSample-02	0	0	0	0	0	0	0	0	0	0	0	0	0	0	0	0	0	0	0	0	0	0	0	0	0	0	0	0	0	0	0	0	0	0	0	0	0	0	0	0	0	0	0	0	0	0	0	0	0
PSample-03	0	0	0	0	0	0	0	0	0	0	0	0	0	0	0	0	0	0	0	0	0	0	0	0	0	0	0	0	0	0	0	0	0	0	0	0	0	0	0	0	0	0	0	0	0	0	0	0	0
PSample-04	0	0	0	0	0	0	0	0	0	0	0	0	0	0	0	0	0	0	0	0	0	0	0	0	0	0	0	0	0	0	0	0	0	0	0	0	0	0	0	0	0	0	0	0	0	0	0	0	0
PSample-05	0	0	0	0	0	0	0	0	0	0	0	0	0	0	0	0	0	0	0	0	0	0	0	0	0	0	0	0	0	0	0	0	0	0	0	0	0	0	0	0	0	0	0	0	0	0	0	0	0
PSample-06	0	0	0	0	0	0	0	0	0	0	0	0	0	0	0	0	0	0	0	0	0	0	0	0	0	0	0	0	0	0	0	0	0	0	0	0	0	0	0	0	0	0	0	0	0	0	0	0	0
PSample-07	0	0	0	0	0	0	0	0	0	0	0	0	0	0	0	0	0	0	0	0	0	0	0	0	0	0	0	0	0	0	0	0	0	0	0	0	0	0	0	0	0	0	0	0	0	0	0	0	0
PSample-09	0	0	0	0	0	0	0	0	0	0	0	0	0	0	0	0	0	0	0	0	0	0	0	0	0	0	0	0	0	0	0	0	0	0	0	0	0	0	0	0	0	0	0	0	0	0	0	0	0
PSample-10	0	0	0	0	0	0	0	0	0	0	0	0	0	0	0	0	0	0	0	0	0	0	0	0	0	0	0	0	0	0	0	0	0	0	0	0	0	0	0	0	0	0	0	0	0	0	0	0	0
PSample-11	0	0	0	0	0	0	0	0	0	0	0	0	0	0	0	0	0	0	0	0	0	0	0	0	0	0	0	0	0	0	0	0	0	0	0	0	0	0	0	0	0	0	0	0	0	0	0	0	0
PSample-12A	0	0	0	0	0	0	0	0	0	0	0	0	0	0	0	0	0	0	0	0	0	0	0	0	0	0	0	0	0	0	0	0	0	0	0	0	0	0	0	0	0	0	0	0	0	0	0	0	0
PSample-13A	0	0	0	0	2	0	0	0	0	0	0	0	0	0	0	0	0	0	0	0	0	0	0	0	0	0	0	0	0	0	0	0	0	0	0	0	0	0	0	0	0	0	0	0	0	0	0	0	0
PSample-14A	0	0	0	0	0	0	0	0	0	0	0	0	0	0	0	0	0	0	0	0	0	0	0	0	0	0	0	0	0	0	0	0	0	0	0	0	0	0	0	0	0	0	0	0	0	0	0	0	0
PSample-15A	0	0	0	0	0	0	0	0	0	0	0	0	0	0	0	0	0	0	0	0	0	0	0	0	0	0	0	0	0	0	0	0	0	0	0	0	0	0	0	0	0	0	0	0	0	0	0	0	0
PSample-16A	0	0	0	0	0	0	0	0	0	0	0	0	0	0	0	0	0	0	0	0	0	0	0	0	0	0	0	0	0	0	0	0	0	0	0	0	0	0	0	0	0	0	0	0	0	0	0	0	0
PSample-17A	0	0	0	0	0	0	0	0	0	0	0	0	0	0	0	0	0	0	0	0	0	0	0	0	0	0	0	0	0	0	0	0	0	0	0	0	0	0	0	0	0	0	0	0	0	0	0	0	0
PSample-18A	0	0	0	0	0	0	0	0	0	0	0	0	0	0	0	0	0	0	0	0	0	0	0	0	0	0	0	0	0	0	0	0	0	0	0	0	0	0	0	0	0	0	0	0	0	0	0	0	0
PSample-19A	0	0	0	0	0	0	0	0	0	0	0	0	0	0	0	0	0	0	0	0	0	0	0	0	0	0	0	0	0	0	0	0	0	0	0	0	0	0	0	0	0	0	0	0	0	0	0	0	0
PSample-20A	0	0	0	0	2	0	0	0	0	0	0	0	0	0	0	0	0	0	0	0	0	0	0	0	0	0	0	0	0	0	0	0	0	0	0	0	0	0	0	0	0	0	0	0	0	0	0	0	0
PSample-21A	0	0	0	0	0	0	0	0	0	0	0	0	0	0	0	0	0	0	0	0	0	0	0	0	0	0	0	0	0	0	0	0	0	0	0	0	0	0	0	0	0	0	0	0	0	0	0	0	0
PSample-22A	0	0	0	0	2	0	0	0	0	0	0	0	0	0	0	0	0	0	0	0	0	0	0	0	0	0	0	0	0	0	0	0	0	0	0	0	0	0	0	0	0	0	0	0	0	0	0	0	0
PSample-23A	0	0	0	0	0	0	0	0	0	0	0	0	0	0	0	0	0	0	0	0	0	0	0	0	0	0	0	0	0	0	0	0	0	0	0	0	0	0	0	0	0	0	0	0	0	0	0	0	0
PSample-24A	0	0	0	0	2	0	0	0	0	0	0	0	0	0	0	0	0	0	0	0	0	0	0	0	0	0	0	0	0	0	0	0	0	0	0	0	0	0	0	0	0	0	0	0	0	0	0	0	0
PSample-25A	0	0	0	0	0	0	0	0	0	0	0	0	0	0	0	0	0	0	0	0	0	0	0	0	0	0	0	0	0	0	0	0	0	0	0	0	0	0	0	0	0	0	0	0	0	0	0	0	0
PSample-26A	0	0	0	0	0	0	0	0	0	0	0	0	0	0	0	0	0	0	0	0	0	0	0	0	0	0	0	0	0	0	0	0	0	0	0	0	0	0	0	0	0	0	0	0	0	0	0	0	0
PSample-27B	0	0	0	0	0	0	0	0	0	0	0	0	0	0	0	0	0	0	0	0	0	0	0	0	0	0	0	0	0	0	0	0	0	0	0	0	0	0	0	0	0	0	0	0	0	0	0	0	0
PSample-28B	0	0	0	0	0	0	0	0	0	0	0	0	0	0	0	0	0	0	0	0	0	0	0	0	0	0	0	0	0	0	0	0	0	0	0	0	0	0	0	0	0	0	0	0	0	0	0	0	0
PSample-29B	0	0	0	0	4	0	0	0	0	0	0	0	0	0	0	0	0	0	0	0	0	0	0	0	0	0	0	0	0	0	0	0	0	0	0	0	0	0	0	0	0	0	0	0	0	0	0	0	0
PSample-30B	0	0	0	0	0	0	0	0	0	0	0	0	0	0	0	0	0	0	0	0	0	0	0	0	0	0	0	0	0	0	0	0	0	0	0	0	0	0	0	0	0	0	0	0	0	0	0	0	0
PSample-31B	0	0	0	0	0	0	0	0	0	0	0	0	0	0	0	0	0	0	0	0	0	0	0	0	0	0	0	0	0	0	0	0	0	0	0	0	7492	0	0	0	0	0	0	0	0	0	0	0	0
PSample-32B	0	0	0	0	0	0	0	0	0	0	0	0	0	0	0	0	0	0	0	0	0	0	0	0	0	0	0	0	0	0	0	0	0	0	0	0	15753	0	0	0	0	0	0	0	0	0	0	0	0
PSample-33B	0	0	0	0	0	0	0	0	0	0	0	0	0	0	0	0	0	0	0	0	0	0	0	0	0	0	0	0	0	0	0	0	0	0	0	0	10792	0	0	20	0	0	0	0	0	0	0	0	0
PSample-34B	0	0	0	0	0	0	0	0	0	0	0	0	0	0	0	0	0	0	0	0	0	0	0	0	0	0	0	0	0	0	0	0	0	0	0	0	8521	0	2	1145	0	0	0	0	0	0	0	0	0
PSample-35B	0	0	0	0	0	0	0	0	0	0	0	0	0	0	0	0	0	0	0	0	18	10	0	0	0	0	0	0	0	0	0	0	0	0	0	0	12155	0	7	3652	0	0	0	0	0	0	264	0	0
PSample-36B	0	0	0	0	0	0	0	0	0	0	0	0	0	0	0	0	0	0	0	0	47	40	0	0	0	0	42	0	0	0	0	0	0	0	0	0	3761	0	6	1130	0	0	0	0	0	0	274	0	0
PSample-37B	0	0	0	0	0	0	0	0	0	0	0	0	0	0	0	0	8	0	0	0	0	3	0	0	0	0	42	0	0	0	0	0	0	0	0	0	200	0	0	42	128	0	0	0	0	0	1145	0	0
PSample-38A	0	0	0	0	0	0	0	0	0	0	0	0	0	0	0	0	2	0	0	0	0	0	0	0	0	0	5	0	0	0	0	0	0	0	0	0	144	0	0	28	38	0	0	0	0	0	830	0	0
PSample-40A	0	0	0	0	0	0	0	0	0	0	0	0	0	0	0	0	0	0	0	0	0	0	0	0	0	0	0	0	0	0	0	0	0	0	0	0	21	0	0	2	4	0	0	0	0	0	183	0	0
PSample-41A	0	0	0	0	0	0	0	0	0	0	0	0	0	0	0	0	0	0	0	0	0	0	0	0	0	0	0	0	0	0	0	0	0	0	0	0	40	0	0	0	0	0	0	0	0	0	173	0	0
PSample-42A	0	0	0	0	0	0	0	0	0	0	0	0	0	0	0	0	0	0	0	0	0	0	0	0	0	0	0	0	0	0	0	0	0	0	0	0	14	0	0	0	0	0	0	0	0	0	110	0	0
PSample-43A	0	0	0	0	0	0	0	0	0	0	0	0	0	0	0	0	0	0	0	0	0	0	0	0	0	0	0	0	0	0	0	0	0	0	0	0	27	0	0	2	0	0	0	0	0	0	98	0	0
PSample-44A	0	0	0	0	0	0	0	0	0	0	0	0	0	0	0	0	0	0	0	0	0	0	0	0	0	0	0	0	0	0	0	0	0	0	0	0	22	0	0	0	0	0	0	0	0	0	47	0	0
[truncated: 266 more columns]
